# Supplementary material for: A 14-3-3 Protein-Encoding Gene, BdGF14g, Confers Better Drought Tolerance by Regulating ABA Biosynthesis and Signaling
Source: Plants (Basel). 2023 Nov 26;12(23):3975. doi: 10.3390/plants12233975 (PMC10707786; doi:10.3390/plants12233975)
Supplement: Supplementary file 1 [file plants-12-03975-s001.zip]

Archive with 1 entries (1 files):
- plants-2705875-supplementary.pdf
